# Supplementary material for: Early initiation of electrical stimulation paired with range of motion after a volumetric muscle loss injury does not benefit muscle function
Source: Exp Physiol. 2022 Sep 30;108(1):76–89. doi: 10.1113/EP090630 (PMC9805496; doi:10.1113/EP090630)
Supplement: Supplementary file 1 — Statistical Summary Document [file EPH-108-76-s001.xlsx]

## Sheet: Statistical Summary Table
Statistical Summary Document
Manuscript Title:	Early initiation of electrical stimulation paired with range of motion after a volumetric muscle loss injury does not benefit muscle function
Authors:	Alec M Basten, Christiana J Raymond-Pope, Daniel B Hoffman, Jarrod A. Call, and Sarah M Greising
Animal model used, if applicable:	C57Bl/6J
Underlying hypothesis:	This study was designed to evaluate if rehabilitation in the form of neuromuscular electrical stimulation and passive range of motion twice per week for eight weeks could improve recovery of muscle function and whole-body metabolism over leaving the VML injury non-repaired. The secondary objective was to examine how restricting physical activity affects the efficacy of rehabilitation following VM…
Definitions of ‘n’:	n= number of VML-injured mice in each group
Statistical summary table:
Experimental question number	Finding/ conclusion	Experimental location/variable	Mean value	Standard Deviation	n	Exact P value	Figure/table in which data are presented	Units	Data comparisons	Statistical test	Any other experimental factors	Comments
Multiple tests of the same question are shown in different rows		e.g. cortex vs cerebellum or genotype	(or other summary statistic)	(SD)	(value)	If P is considered significant against a stated confidence limit, authors may indicate this in bold.The exact value must be stated unless P is less than 0.0001, in which case < is permitted.					e.g. subjects’ age or sex	e.g. observation
1. Measures of body mass and injured gastrocnemius muscle characteristics	No differences across groups	Pre-VML body mass - VML	27.5	1.9	8	0.843	Table 1	g	All groups compared	One-way ANOVA
A. Pre-VML Body Mass		Pre-VML body mass - VML ROM-Estim	27.3	2.2	8
		Pre-VML body mass - VML ROM-Estim Restricted	26.9	1.6	8
B. Terminal Body Mass	VML ROM-Estim had lower body mass than VML alone	Terminal body mass - VML	31.8	2.2	8	0.002	Table 1	g	All groups compared	One-way ANOVA
		Terminal body mass - VML ROM-Estim	27.2	2.6	8
		Terminal body mass - VML ROM-Estim Restricted	27.3	1.2	8
C. Injured Gastrocnemius Mass	VML ROM-Estim had a smaller gastrocnemius mass	Injured Gastrocnemius Mass - VML	149.6	20.3	8	0.001	Table 1	mg/g	All groups compared	One-way ANOVA
		Injured Gastrocnemius Mass - VML ROM-Estim	117.4	17.6	8
		Injured Gastrocnemius Mass - VML ROM-Estim Restricted	11.6	14.9	8
D. Injured Gastrocnemius Mass Normalized to Body Mass	No differences across groups	Injured Gastrocnemius Mass/Body Mass - VML	4.71	0.68	8	0.0135	Table 1	mg/g	All groups compared	One-way ANOVA
		Injured Gastrocnemius Mass/Body Mass - VML ROM-Estim	4.3	0.45	8
		Injured Gastrocnemius Mass/Body Mass - VML ROM-Estim Restricted	4.1	0.57	8
E. Injured Gastrocnemius Protein Content	No differences across groups	Injured Gastrocnemius Protein Content - VML	9.8	0.97	8	0.555	Table 1	%	All groups compared	One-way ANOVA
		Injured Gastrocnemius Protein Content - VML ROM-Estim	9.69	0.53	8
		Injured Gastrocnemius Protein Content - VML ROM-Estim Restricted	9.43	0.4	8
F. Injured Gastrocnemius Collagen Content	VML ROM-Estim had higher collagen content compared to VML	Injured Gastrocnemius Collagen Content - VML	38.91	15.01	8	0.007	Table 1	µg/mg	All groups compared	One-way ANOVA
		Injured Gastrocnemius Collagen Content - VML ROM-Estim	61.39	17.44	8
		Injured Gastrocnemius Collagen Content - VML ROM-Estim Restricted	61.83	10.41	8
2. Measures of range of motion	Lower in VML ROM-Estim without restricted activity	Total range of motion - VML	128.01	6.87	8	0.001	Fig 1A-B	degrees	All groups compared	One-way ANOVA
A. Total Range of Motion		Total range of motion - VML ROM-Estim	100.35	27.44	8
		Total range of motion - VML ROM-Estim Restricted	109.01	10.65	8
B. Dorsiflexion	No differences across groups	Dorsiflexion - VML	38.83	8.29	8	0.934	Fig 1A-B	+degrees	All groups compared	One-way ANOVA
		Dorsiflexion - VML ROM-Estim	38.5	11.65	8
		Dorsiflexion - VML ROM-Estim	39.8	10.11	8
C. Plantarflexion	Lower in VML ROM-Estim without restricted activity	Plantarflexion - VML	80.01	3.91	8	<0.0001	Fig 1A-B	-degrees	All groups compared	One-way ANOVA
		Plantarflexion - VML ROM-Estim	61.85	18.43	8
		Plantarflexion - VML ROM-Estim Restricted	69.21	5.76	8
3. Measures of physical activity and whole-body metabolism in response to VML, ROM-Estim, ROM-Estim Restricted	Lower ambulation for VML ROM-Estim, VML ROM-Estim Restricted	Ambulation - VML	1365.6	367.2	8	<0.0001	Fig 2A	m/day	All groups compared	One-way ANOVA
		Ambulation - VML ROM-Estim	877.5	273	7
A. Ambulation		Ambulation - VML ROM-Estim	546.6	224.7	8
B. 24-h Metabolic Rate	VML ROM-Estim Restricted had a lower average metabolic rate	24-h Metabolic Rate - VML	19.17	1.23	8	0.001	Fig 2B	kcal/hr	All groups compared	One-way ANOVA
		24-h Metabolic Rate - VML ROM-Estim	19.49	1.04	7
		24-h Metabolic Rate - VML ROM-Estim Restricted	17.35	0.69	8
C. 12-h Active/Inactive Metabolic Rate	Metabolic rate was greater during the active than the inactive 12-h period	12-h Active Metabolic Rate - VML	21.59	1.95	8	<0.0001	Fig 2B	kcal/hr	All groups compared	Two-way ANOVA		Group main effect p<0.0001; Time main effect p<0.0001; Interaction p=0.372
		12-h Active Metabolic Rate - VML ROM-Estim	21.4	1.45	7
		12-h Active Metabolic Rate - VML ROM-Estim Restricted	19.02	1.04	8
		12-h Inactive Metabolic Rate - VML	16.32	0.6	8
		12-h Inactive Metabolic Rate - VML ROM-Estim	17.24	0.75	7
		12-h Inactive Metabolic Rate - VML ROM-Estim Restricted	15.38	0.66	8
D. 24-h Metabolic Rate AUC	VML ROM-Estim Restricted had a lower average metabolic rate	Metabolic rate area under the curve - VML	2742	61.43	8	<0.0001	Fig 2C-D	A.U.	All groups compared	One-way ANOVA
		Metabolic rate area under the curve - VML ROM-Estim	2788	54	7
		Metabolic rate area under the curve - VML ROM-Estim Restricted	2487	69.3	8
E. 24-h Metabolic Rate AUC	VML ROM-Estim and VML ROM-Estim Restricted had a higher RER area under the curve	RER area under the curve - VML	20.26	1.09	8	<0.0001	Fig 3A-B	A.U.	All groups compared	One-way ANOVA
		RER area under the curve - VML ROM-Estim	24.6	1.11	7
		RER area under the curve - VML ROM-Estim Restricted	26.05	1.53	8
F. 24-h RER	Elevated only when physical activity was restricted	24-h RER - VML	0.84	0.02	8	0.022	Fig 3C	Ratio	All groups compared	One-way ANOVA
		24-h RER - VML ROM-Estim	0.87	0.02	7
		24-h RER - VML ROM-Estim Restricted	0.88	0.03	8
G. 12-h RER	Higher during the active than the inactive period	12-h Active RER - VML	0.87	0.03	8	<0.0001	Fig 3C	Ratio	All groups compared	Two-way ANOVA		Group main effect p=0.0001; Time main effect p<0.0001; Interaction p=0.818
		12-h Active RER - VML ROM-Estim	0.9	0.04	7
		12-h Active RER - VML ROM-Estim Restricted	0.9	0.03	8
		12-h Inactive RER - VML	0.81	0.03	8
		12-h Inactive RER - VML ROM-Estim	0.84	0.01	7
		12-h Inactive RER - VML ROM-Estim Restricted	0.86	0.05	8
H. 24-h Lipid Oxidation	Decreased lipid oxidation when physical activity was restricted	24-h Lipid Oxidation - VML	1.71	0.31	8	0.001	Fig 3D	g/min	All groups compared	One-way ANOVA
		24-h Lipid Oxidation - VML ROM-Estim	1.24	0.26	7
		24-h Lipid Oxidation - VML ROM-Estim Restricted	1	0.31	8
I. 24-h Carbohydrate Oxidation	No differences across groups	24-h Carbohydrate Oxidation - VML	4.65	0.8	8	0.438	in-text	g/min	All groups compared	One-way ANOVA
		24-h Carbohydrate Oxidation - VML ROM-Estim	5.14	0.56	7
		24-h Carbohydrate Oxidation - VML ROM-Estim Restricted	4.74	0.85	8
4. Measures of loosely and densely packed collagen	Both groups that received ROM-Estim had a greater fraction of loosely packed collagen	Red/Orange/Yellow Fraction of Collagen Area - VML	0.95	0.03	8	0.168	Fig 4A	Fraction	All groups compared	One-way ANOVA
		Red/Orange/Yellow Fraction of Collagen Area - VML ROM-Estim	0.76	0.24	8
		Red/Orange/Yellow Fraction of Collagen Area - VML ROM-Estim	0.66	0.25	8
		Green Fraction of Collagen Area - VML	0.05	0.03	8
		Green Fraction of Collagen Area - VML ROM-Estim	0.24	0.24	7
		Green Fraction of Collagen Area - VML ROM-Estim	0.34	0.25	8
5. Measures of posterior hindlimb compartment function and gastrocnemius fiber area and lipid content	Passive in vivo torque was higher for VML ROM-Estim	Passive Torque - VML	20.9	1.01	8	0.019	Fig 4C	mN*m/kg	All groups compared	Two-way ANOVA		Main effect of group (main effect of joint p<0.0001 this is physiologic); interaction p<0.0001
		Passive Torque - VML ROM-Estim	31.7	1.35	8
A. Passive Torque		Passive Torque - VML ROM-Estim Restricted	21.3	1.18	8
B. Isometric Torque	VML ROM-Estim impaired torque loss; VML ROM-Estim Restricted mitigated some of this loss	Isometric Torque - VML	394.65	74.36	8	0.008	Fig 4D	mN*m/kg	All groups compared	One-way ANOVA
		Isometric Torque - VML ROM-Estim	270.82	92.65	8
		Isometric Torque - VML ROM-Estim Restricted	318.59	32.13	8
C. Fiber Cross-Sectional Area	Mean cross-sectional area was not different across groups, but there was a greater proportion of smaller fibers in the ROM-Estim alone group	Fiber cross-sectional area - VML	414.4	51.1	8	<0.0001	Fig 5A	µm2	All groups compared	Chi-squared
		Fiber cross-sectional area - VML ROM-Estim	382.7	61.9	8
		Fiber cross-sectional area - VML ROM-Estim Restricted	315.8	38.3	8
D. Lipid Content	No differences across groups	Lipid Area - VML	2	1.58	8	0.849	Fig 5C	%	All groups compared	One-way ANOVA
		Lipid Area - VML ROM-Estim	1.4	1.34	8
		Lipid Area - VML ROM-Estim Restricted	1.51	1.77	8
6. Protein Expression	No differences across groups	PGC-1ɑ protein expression - VML	1	0.15	8	0.9377	in-text	A.U.	All groups compared	One-way ANOVA
		PGC-1ɑ protein expression - VML ROM-Estim	1.04	0.18	8
		PGC-1ɑ protein expression - VML ROM-Estim Restricted	1.02	0.27	8
